# Supplementary material for: Comprehensive immune cell analysis of human menstrual-blood-derived stem cells therapy to concanavalin A hepatitis
Source: Front Immunol. 2022 Sep 29;13:974387. doi: 10.3389/fimmu.2022.974387 (PMC9559565; doi:10.3389/fimmu.2022.974387)
Supplement: Supplementary file 2 [file Table_1.xlsx]

## Sheet: Supplementary Table 1
Supplementary Table 1. CyTOF Antibodies (mouse) Panel
List	Label	Marker	Clone	Source	Cat	Staining
1	89Y	CD45	30-F11	NOVUS	NB100-77417SS	Surface
2	115In	CD3e	145-2C11	abcam	ab174589	Surface
3	139La	Ki67	SolA15	eBioscience	14-5698-82	Intra
4	141Pr	Ly6C	HK1.4	BioLegend	128039	Surface
5	142Nd	MHC II	M5/114.15.2	abcam	ab272245	Surface
6	143Nd	CD169	3D6.112	ThemorFisher	MA5-16507	Surface
7	144Nd	CX3CR1	SA011F11	Biolegend	149002	Surface
8	145Nd	CD163	S15049I	Biolegend	155302	Surface
9	146Nd	CD38	90	Biolegend	102702	Surface
10	147Sm	Ly6G	1A8	Biolegend	127602	Surface
11	148Nd	CD204	7G5C33	Biolegend	676202	Surface
12	149Sm	CD19	6D5	Biolegend	115502	Surface
13	150Nd	CD127	A7R34	Biolegend	135002	Surface
14	151Eu	NKp46	29A1.4	Biolegend	137602	Surface
15	152Sm	CD11c	N418	Biolegend	117302	Surface
16	153Eu	CD44	X54-5/7.1	Biolegend	103002	Surface
17	154Sm	CD62L	MEL-14	Biolegend	104402	Surface
18	155Gd	CD103	2E7	Biolegend	121402	Surface
19	156Gd	Gr-1	RB6-8C5	Biolegend	108402	Surface
20	157Gd	CD25	3C7	Biolegend	101902	Surface
21	158Gd	TCRgd	GL3	Biolegend	118140	Surface
22	159Tb	F4/80	C1:A3-1	BioRAD	MCA497G	Surface
23	160Gd	TCRb	H57-597	Biolegend	109202	Surface
24	161Dy	CD64	X54-5/7.1	Biolegend	139302	Surface
25	162Dy	CD69	H1.2F3	Biolegend	104502	Surface
26	163Dy	CD27	LG.3A10	Biolegend	124202	Surface
27	164Dy	CD86	GL-1	Biolegend	105002	Surface
28	165Ho	NK1.1	PK136	Biolegend	108702	Surface
29	166Er	EPCAM	G8.8	Biolegend	118202	Surface
30	167Er	CD206	C068C2	Biolegend	141702	Surface
31	168Er	FoxP3	FJK-16s	eBioscience	14-5773-82	Intra
32	169Tm	BST2	44E9R	RD	MAB8660	Surface
33	170Er	PD-L1	10F.9G2	Biolegend	124302	Surface
34	171Yb	CD80	16-10A1	Biolegend	104702	Surface
35	172Yb	PD1	29F.1A12	Biolegend	135202	Surface
36	173Yb	CD172a	P84	Biolegend	144002	Surface
37	174Yb	CCR2	475301	RD	MAB55381-100	Surface
38	175Lu	B220	RA3-6B2	Biolegend	103202	Surface
39	176Yb	MerTK	ZB10C42	Biolegend	151502	Surface
40	197Au	CD4	RM4-5	Biolegend	100520	Surface
41	198Pt	CD8	53-6.7	Biolegend	100716	Surface
42	209Bi	CD11b	M1/70	BioLegend	101202	Surface

## Sheet: Supplementary Table 2
Supplementary Table 2. Flow cytometry Antibodies (mouse) Panels
List	Marker	Clone	Cat	Source
1	FVS 510	none	564406	BD Pharmingen
2	Brilliant Violet 605™ anti-mouse CD45	30-F11	103155	Biolegend
3	FITC anti-mouse/human CD11b	M1/70	101205	Biolegend
4	APC/Fire™ 750 anti-mouse CD11c	N418	117352	Biolegend
5	Brilliant Violet 785™ anti-mouse I-A/I-E	M5/114.15.2	107645	Biolegend
6	Brilliant Violet 421™ anti-mouse Ly-6C	HK1.4	128032	Biolegend
7	PE/Cyanine7 anti-mouse Ly-6G	1A8	127618	Biolegend
8	PerCP/Cyanine5.5 anti-mouse F4/80	BM8	123128	Biolegend
9	PE anti-mouse CD206 (MMR)	C068C2	141706	Biolegend
10	APC anti-mouse CD86	GL-1	105012	Biolegend
1	FVS 510	none	564406	BD Pharmingen
2	Brilliant Violet 605™ anti-mouse CD45	30-F11	103155	Biolegend
3	PE anti-mouse NK-1.1	S17016D	156504	Biolegend
4	PE/Cyanine7 anti-mouse CD3	17A2	100220	Biolegend
5	APC anti-mouse CD4	GK1.5	100412	Biolegend
6	Brilliant Violet 421™ anti-mouse CD8a	53-6.7	100753	Biolegend

## Sheet: Supplementary Table 3
Supplementary Table 3. Correlation of CD45+ immune cells with ALT and AST
	ALT			AST
	Pearson Correlation	Sig. (2-tailed)	N	Pearson Correlation	Sig. (2-tailed)	N
C01	-0.377277	0.316844	9	-0.376744	0.317584	9
C02	.680*	0.0436979	9	0.654664	0.0556963	9
C03	.682*	0.0431734	9	0.662691	0.0517529	9
C04	0.639517	0.0636461	9	0.62262	0.0733163	9
C05	.667*	0.0494832	9	0.64846	0.0588714	9
C06	-0.484179	0.186585	9	-0.474149	0.19723	9
C07	-0.237792	0.537823	9	-0.251062	0.51465	9
C08	-0.505386	0.165174	9	-0.49184	0.178679	9
C09	-0.539929	0.133479	9	-0.525429	0.146304	9
C10	-0.530762	0.141506	9	-0.515613	0.155379	9
C11	-0.562401	0.114962	9	-0.55095	0.124192	9
C12	-0.541171	0.132412	9	-0.528122	0.14387	9
C13	-0.523808	0.147781	9	-0.511882	0.158913	9
C14	-0.541999	0.131704	9	-0.528122	0.14387	9
C15	-0.555063	0.120828	9	-0.54089	0.132653	9
C16	-0.549736	0.125195	9	-0.535875	0.136995	9
C17	-0.552455	0.122955	9	-0.538594	0.13463	9
C18	-0.555519	0.120458	9	-0.541924	0.131768	9
C19	-0.555462	0.120504	9	-0.541948	0.131748	9
C20	-0.553335	0.122235	9	-0.53911	0.134185	9
C21	-0.550178	0.12483	9	-0.540398	0.133075	9
C22	0.344281	0.364271	9	0.326889	0.390552	9
C23	-0.553943	0.121738	9	-0.540845	0.132692	9
C24	-0.520772	0.15057	9	-0.506435	0.164153	9
C25	-0.539046	0.13424	9	-0.525228	0.146487	9
C26	-0.521666	0.149745	9	-0.508118	0.162523	9
C27	-0.542083	0.131632	9	-0.527909	0.144062	9
C28	.725*	0.0272182	9	.689*	0.0399308	9
C29	0.345255	0.362826	9	0.323608	0.395606	9
C30	0.593282	0.0921782	9	0.575905	0.104624	9
C31	0.482802	0.188027	9	0.467019	0.204998	9
C32	0.529573	0.142568	9	0.519239	0.15199	9
C33	-0.538227	0.134948	9	-0.524941	0.146748	9
C34	-0.58863	0.0954159	9	-0.574027	0.106026	9
C35	-0.548857	0.125925	9	-0.535835	0.13703	9
C36	0.513088	0.157765	9	0.501389	0.169095	9
C37	-0.554974	0.1209	9	-0.540677	0.132836	9
C38	0.491132	0.179401	9	0.487537	0.183096	9
C39	0.665101	0.0506046	9	0.637694	0.0646482	9
C40	0.361225	0.339511	9	0.342487	0.366941	9
C41	0.411378	0.271319	9	0.314195	0.410271	9
C42	0.45131	0.222703	9	0.403388	0.281659	9
* Sig. (2-tailed) < 0.05
** Sig. (2-tailed) < 0.01

## Sheet: Supplementary Table 4
Supplementary Table 4. Correlation of CD45+CD4+ immune cells with ALT and AST
	ALT			AST
	Pearson Correlation	Sig. (2-tailed)	N	Pearson Correlation	Sig. (2-tailed)	N
C01	0.256694	0.504936	9	0.242903	0.52885	9
C02	-0.533709	0.138895	9	-0.51968	0.151581	9
C03	-0.604972	0.0843427	9	-0.581611	0.100431	9
C04	-0.584497	0.0983497	9	-0.567168	0.111246	9
C05	-0.551941	0.123377	9	-0.53612	0.13678	9
C06	0.586948	0.0966033	9	0.571492	0.107938	9
C07	0.470479	0.201207	9	0.455887	0.217461	9
C08	0.556023	0.120051	9	0.548542	0.126187	9
C09	0.607243	0.0828699	9	0.582637	0.0996883	9
C10	0.500851	0.169628	9	0.478268	0.192819	9
C11	0.404304	0.280463	9	0.359645	0.341784	9
C12	0.389441	0.30019	9	0.397912	0.288863	9
C13	0.452834	0.220951	9	0.44892	0.225467	9
C14	0.595322	0.0907801	9	0.573438	0.106468	9
C15	0.574293	0.105827	9	0.592238	0.0928989	9
C16	0.625882	0.0713822	9	0.609129	0.0816588	9
C17	0.526861	0.145007	9	0.531057	0.141244	9
C18	-0.552851	0.12263	9	-0.539903	0.133501	9
C19	-0.51079	0.159955	9	-0.498105	0.172357	9
C20	-0.574242	0.105865	9	-0.559748	0.117063	9
C21	-0.558319	0.118204	9	-0.544462	0.129611	9
C22	-0.558367	0.118165	9	-0.543986	0.130014	9
C23	-0.483186	0.187624	9	-0.470681	0.200987	9
C24	-0.554148	0.121572	9	-0.540042	0.133382	9
C25	-0.561695	0.115519	9	-0.547979	0.126656	9
C26	-0.551486	0.12375	9	-0.537843	0.135281	9
C27	-0.526154	0.145646	9	-0.512889	0.157954	9
C28	-0.556	0.120069	9	-0.542344	0.13141	9
C29	-0.550818	0.124301	9	-0.537088	0.135937	9
* Sig. (2-tailed) < 0.05
** Sig. (2-tailed) < 0.01

## Sheet: Supplementary Table 5
Supplementary Table 5. Correlation of CD45+F4/80+ immune cells with ALT and AST
	ALT			AST
	Pearson Correlation	Sig. (2-tailed)	N	Pearson Correlation	Sig. (2-tailed)	N
C01	.813**	0.00768414	9	.753*	0.0192107	9
C02	-0.544623	0.129475	9	-0.530531	0.141713	9
C03	-0.530083	0.142112	9	-0.516113	0.154909	9
C04	.818**	0.00700278	9	.797*	0.0101701	9
C05	0.523495	0.148067	9	0.510472	0.160259	9
C06	-0.550937	0.124202	9	-0.536868	0.136129	9
C07	-0.532333	0.140111	9	-0.519128	0.152093	9
C08	-0.510422	0.160307	9	-0.49689	0.173573	9
C09	-0.535594	0.13724	9	-0.519563	0.151689	9
C10	-0.550515	0.124551	9	-0.535697	0.13715	9
C11	0.648571	0.0588136	9	0.656968	0.0545454	9
C12	0.381134	0.311515	9	0.319869	0.401402	9
C13	0.534306	0.13837	9	0.490392	0.180158	9
C14	0.625502	0.0716062	9	0.589758	0.0946248	9
C15	-0.389919	0.299544	9	-0.38046	0.312442	9
C16	0.597028	0.0896209	9	0.549019	0.12579	9
C17	0.392462	0.296124	9	0.343936	0.364784	9
C18	0.290971	0.447483	9	0.285823	0.455923	9
C19	-0.523508	0.148055	9	-0.511003	0.159751	9
C20	-0.48364	0.187148	9	-0.47239	0.19913	9
* Sig. (2-tailed) < 0.05
** Sig. (2-tailed) < 0.01
